# Supplementary material for: Characterization of Medusavirus encoded histones reveals nucleosome-like structures and a unique linker histone
Source: Nat Commun. 2024 Oct 23;15:9138. doi: 10.1038/s41467-024-53364-5 (PMC11500106; doi:10.1038/s41467-024-53364-5)
Supplement: Supplementary file 4 — Source Data [file 41467_2024_53364_MOESM4_ESM.xlsx]

## Sheet: Figure1b
Figure 1b
					Melbournevirus H4-H3	Marseillevirus H4-H3	Clandestinovirus H4&H3	M. stheno H3-H4	M. medusae H4&H3	A. castellanii H4&H3.3	A. castellanii H4&H3.2	A. castellanii H4&H3.1	Xenopus laveis H4&H3
	Xenopus laveis H2B&H2A	1			1	1	0.162	0.1064	0.176	0.2314	0.2083	0.2361	0.2268	Melbournevirus H4-H3
	A. castellanii H2B&H2A.1	0.621	1			1	0.162	0.106	0.1759	0.2314	0.2083	0.2361	0.2268	Marseillevirus H4-H3
	A. castellanii H2B&H2A.2	0.496	0.9688	1			1	0.15	0.2292	0.3032	0.29	0.2569	0.2887	Clandestinovirus H4&H3
	A. castellanii H2B&H2A.3	0.5959	0.7653	0.7782	1			1	0.4705	0.2213	0.1904	0.1596	0.2133	M. stheno H3-H4
	M. medusae H2B&H2A	0.2421	0.2597	0.2684	0.2585	1			1	0.2991	0.277	0.2352	0.2845	M. medusae H4&H3
	M. stheno H2B&H2A	0.2539	0.2727	0.284	0.2789	0.778	1			1	0.9437	0.7418	0.8953	A. castellanii H4&H3.3
	Clandestinovirus H2B-H2A	0.2617	0.2482	0.1867	0.2482	0.2274	0.2149	1			1	0.7216	0.8528	A. castellanii H4&H3.2
	Marseillevirus H2B-H2A	0.3046	0.2321	0.2178	0.25	0.1719	0.1679	0.2313	1			1	0.6987	A. castellanii H4&H3.1
	Marsillevirus H2B-H2A	0.238	0.25	0.1666	0.2321	0.1964	0.2023	0.2023	0.2976	1			1	Xenopus laveis H4&H3
	Melbournevirus H2B-H2A	0.3046	0.25	0.2178	0.25	0.1719	0.1679	0.2313	1	0.2976	1
		Xenopus laveis H2B&H2A	A. castellanii H2B&H2A.1	A. castellanii H2B&H2A.2	A. castellanii H2B&H2A.3	M. medusae H2B&H2A	M. stheno H2B&H2A	Clandestinovirus H2B-H2A	Marseillevirus H2B-H2A	Marsillevirus H2B-H2A	Melbournevirus H2B-H2A

## Sheet: Figure 2a
Figure 2a

## Sheet: Figure 2b
Figure 2b

## Sheet: Figure 2c
Figure 2c
		Sedimentation Coefficent (S)
	Boundary Fraction (%)	207W DNA	MMH2AH2B 207W	MMH3H4 207W	MM207W	eNuc 207W
	6.8	5.42349	5.80091	5.65938	6.79365	11.1253
	8.6	5.57963	5.86111	5.8997	7.46541	11.7729
	10.4	5.66997	5.90078	6.04014	7.73382	11.8644
	12.2	5.71393	5.93926	6.11344	7.89476	11.8939
	14	5.74	5.98356	6.18569	8.01516	11.9071
	15.8	5.74638	6.02404	6.25368	8.09216	11.914
	17.6	5.75871	6.06154	6.30355	8.158	11.9157
	19.4	5.77402	6.09302	6.34931	8.2201	11.9171
	21.2	5.78519	6.12056	6.3863	8.28065	11.9174
	23	5.79393	6.14814	6.4251	8.32224	11.9171
	24.8	5.80216	6.17242	6.46965	8.36582	11.9157
	26.6	5.80958	6.1975	6.50373	8.41704	11.9145
	28.4	5.81434	6.23333	6.53973	8.45161	11.9138
	30.2	5.82125	6.26334	6.57731	8.48533	11.9126
	32	5.82953	6.28996	6.61278	8.51808	11.9111
	33.8	5.83598	6.32198	6.64826	8.55067	11.9098
	35.6	5.83999	6.35451	6.68751	8.59156	11.9087
	37.4	5.84253	6.38392	6.72935	8.63131	11.9073
	39.2	5.84335	6.41445	6.7662	8.66608	11.9064
	41	5.84483	6.45082	6.80298	8.69942	11.9055
	42.8	5.84554	6.48142	6.84406	8.73282	11.9044
	44.6	5.84476	6.5143	6.88096	8.76268	11.9033
	46.4	5.84378	6.5505	6.92099	8.79656	11.9025
	48.2	5.84342	6.59452	6.96309	8.82723	11.9017
	50	5.84074	6.63408	7.00195	8.85908	11.9008
	51.8	5.83799	6.67897	7.03532	8.88946	11.9001
	53.6	5.83661	6.72869	7.0736	8.91782	11.8993
	55.4	5.83657	6.78914	7.11198	8.94517	11.8986
	57.2	5.83573	6.83432	7.15143	8.97361	11.8979
	59	5.83447	6.87363	7.19048	9.00439	11.8974
	60.8	5.8332	6.92255	7.23011	9.02541	11.8967
	62.6	5.83481	6.96811	7.26991	9.05167	11.8963
	64.4	5.83969	7.0125	7.30591	9.08358	11.8957
	66.2	5.84785	7.05502	7.33918	9.11702	11.8954
	68	5.85793	7.09429	7.37581	9.15669	11.8946
	69.8	5.86497	7.13069	7.40663	9.19947	11.8946
	71.6	5.86983	7.16468	7.4389	9.23664	11.8941
	73.4	5.87311	7.20115	7.48047	9.26549	11.8939
	75.2	5.8795	7.24971	7.51105	9.29326	11.8936
	77	5.88744	7.30041	7.54085	9.33863	11.8934
	78.8	5.89272	7.35184	7.56401	9.38316	11.8933
	80.6	5.89466	7.40264	7.59212	9.40951	11.8937
	82.4	5.90452	7.45872	7.62702	9.4261	11.8986
	84.2	5.91626	7.51066	7.65947	9.44132	11.9014
	86	5.92003	7.55499	7.70469	9.47281	11.9089
	87.8	5.92105	7.59771	7.74311	9.5202	11.923
	89.6	5.94203	7.65393	7.7834	9.54768	11.9598
	91.4	5.98512	7.72475	7.80032	9.58512	12.0248
	93.2	6.00745	7.79467	7.84673	9.59064	12.1682
	95	6.07715	7.88714	7.95171	9.60865	12.5581

## Sheet: Figure 2d
Figure 2d

## Sheet: Figure 2e
Figure 2e
		Relative Fluorscence (SYBRO Orange)
	Temperature (°C)	eNuc207W			eNuc150R			MM207W			MM150			MV207
	25	2276.92	2328.46	2324.89	2380.8	2448.03	2289.82	2924.23	2976.35	3069.85	2321.44	2486.05	2319.38	2537.53	2541.49	2535.91
	26	2276.21	2324.82	2322.28	2377.22	2444.84	2286.88	2932.76	2987.6	3084.24	2319.38	2483.58	2317.33	2543.24	2548.23	2545.17
	27	2275.5	2321.18	2319.66	2373.64	2441.65	2283.95	2941.28	2998.86	3098.64	2317.33	2481.11	2315.27	2548.95	2554.97	2554.43
	28	2274.79	2317.55	2317.05	2370.06	2438.46	2281.01	2949.8	3010.11	3113.04	2315.27	2478.63	2313.22	2554.66	2561.7	2563.68
	29	2274.08	2313.91	2314.43	2366.49	2435.28	2278.07	2313.22	3021.37	3127.43	2313.22	2476.16	2311.16	2560.37	2568.44	2572.94
	30	2273.37	2310.27	2311.82	2362.91	2432.09	2275.13	2966.85	3032.62	3141.83	2311.16	2473.69	2309.11	2566.08	2575.18	2582.2
	31	2272.66	2306.63	2309.2	2359.33	2428.9	2272.19	2309.11	3043.88	3156.23	2309.11	2471.22	2307.5	2571.78	2581.92	2591.45
	32	2270.73	2303.53	2306.8	2356.32	2425.97	2269.7	2984.73	3056.71	3172.2	2307.5	2469.35	2306.05	2578.25	2589.82	2600.02
	33	2268.43	2300.65	2304.6	2353.37	2422.85	2267.57	2995.32	3071.38	3189.15	2306.05	2467.54	2305.17	2585.44	2598.64	2608.4
	34	2266.13	2297.78	2302.62	2350.5	2419.62	2265.11	3007.47	3087.53	3207.26	2305.17	2465.69	2304.45	2593.27	2608.36	2616.9
	35	2263.9	2294.99	2300.71	2347.72	2416.17	2262.71	3021.61	3105.21	3226.67	2304.45	2463.97	2303.77	2602.57	2619.62	2625.86
	36	2261.62	2292.26	2298.84	2345.02	2412.64	2260.1	3037.52	3124.18	3247.44	2303.77	2462.25	2303.41	2613.59	2632.67	2635.42
	37	2259.56	2289.26	2297.36	2342.01	2409.01	2257.31	3055.13	3144.08	3269.25	2303.41	2460.76	2303.5	2627.17	2648.45	2646.06
	38	2257.86	2286.11	2295.79	2338.93	2405.11	2254.38	3074.31	3164.96	3292.45	2303.5	2459.69	2303.61	2644.35	2668.12	2658.51
	39	2256.33	2283.05	2294.16	2336	2401.07	2251.8	3094.88	3187.53	3317.06	2303.61	2458.56	2303.98	2666.45	2693.11	2673.55
	40	2254.68	2280.21	2292.71	2333.16	2397.09	2249.45	3116.63	3212.16	3343.52	2303.98	2457.59	2304.66	2694.8	2724.58	2692.59
	41	2253	2277.52	2291.15	2330.55	2392.83	2247.22	3139.71	3238.97	3372.3	2304.66	2456.96	2305.62	2730.79	2764.01	2716.3
	42	2250.98	2275.13	2289.31	2328.33	2388.43	2245.27	3164.49	3268.75	3404.17	2305.62	2456.42	2306.87	2775.06	2812.05	2745.51
	43	2248.64	2273.02	2287.68	2326.46	2383.98	2243.59	3191.55	3302.25	3439.75	2306.87	2455.72	2308.66	2828.64	2869.5	2781.27
	44	2246.24	2271.14	2286.19	2324.72	2379.6	2241.74	3222.23	3340.5	3480.58	2308.66	2455.36	2310.68	2892.46	2937.51	2824.8
	45	2243.93	2269.42	2284.56	2323.16	2375.4	2239.88	3257.09	2455.17	3527.54	2310.68	2455.17	2313.24	2967.01	3016.42	2876.84
	46	2241.7	2267.86	2283	2321.67	2371.93	2238.36	3297.53	3434.76	3581.65	2313.24	2455.23	2316.01	3052.94	3107.12	2939.24
	47	2239.97	2266.59	2281.66	2320.32	2368.87	2237.01	2316.01	3493.05	3644.31	2316.01	2455.57	2319.29	3151.89	3211.1	3014.02
	48	2238.65	2265.62	2280.4	2318.96	2366.49	2235.6	3398.74	3559.56	3716.04	2319.29	2456.28	2323.25	3265.26	3329.98	3103.16
	49	2237.43	2265.06	2279.37	2317.78	2365.01	2234.44	3460.16	3634.58	3797.29	2323.25	2457.4	2328.65	3394.62	3464.6	3208.69
	50	2236.35	2264.76	2278.55	2316.8	2364.45	2233.39	3530.61	3721.06	3890.24	2328.65	2459.28	2335.9	3541.62	3616.93	3332.28
	51	2235.42	2264.69	2278.19	2316.15	2364.21	2232.28	3612.75	3823.97	4000.36	2335.9	2462.63	2346.3	3707.1	3787.19	3474.08
	52	2234.53	2264.67	2277.97	2315.72	2364.8	2231.09	3715.27	3956.52	4139.87	2346.3	2469.3	2361.7	3890.37	3974.65	3633.97
	53	2233.81	2264.65	2277.93	2315.57	2366.05	2230.03	3855.57	4139.04	4331.22	2361.7	2482.98	2386.22	4088.78	4176.21	3809.55
	54	2233.55	2264.67	2278.07	2315.57	2367.7	2229.42	4055.52	4394.29	4598.85	2386.22	2510.07	2427.91	4297.13	4387.51	3996.07
	55	2233.83	2265.14	2278.83	2315.64	2369.74	2229.16	4331.67	4735.53	4958.94	2427.91	2556.56	2496.12	4507.69	4600.35	4186.84
	56	2234.58	2266.21	2280	2315.68	2372.97	2229.18	4687.29	5158.67	5408.75	2496.12	2625.43	2595.75	4711.88	4806.74	4374.63
	57	2235.95	2268.05	2282.34	2315.82	2377.41	2229.67	5103.85	5633.93	5919.17	2595.75	2716.2	2724.46	4900.92	4997.66	4550.84
	58	2237.73	2270.77	2285.59	2316.4	2383.43	2230.62	5539.84	6110.71	6435.58	2724.46	2822.58	2872.93	5067.39	5166.32	4708.81
	59	2239.93	2274.29	2289.8	2317.42	2391.43	2231.26	2872.93	6530.74	6894.64	2872.93	2931.24	3022.14	5207.3	5307.8	4844.45
	60	2242.28	2278.35	2294.54	2318.82	2401.89	2231.86	6263.51	3028.68	7244.8	3022.14	3028.6	3150.05	5320.21	5422.11	4957.29
	61	2245.05	2282.97	2299.63	2320.69	2414.35	2232.65	6478.39	7039.25	7461.32	3150.05	3104.86	3241.97	5408.03	5510.76	5048.57
	62	2248.01	2288.19	2304.7	2322.75	2428.56	2233.54	6586.67	7113.66	7549.72	3241.97	3154.82	3294.18	5474.23	5577.8	5121.63
	63	2251.7	2293.82	2310.04	2324.65	2443.84	2234.82	6607.61	7097.04	7538.38	3294.18	3178.54	3310.45	5522.92	5626.78	5179.35
	64	2256.59	2300.89	2316.05	2326.28	2459.37	2237.01	6570.23	7022.47	7463.67	3310.45	3181.73	3300.74	5556.84	5660.95	5224.29
	65	2263.39	2310.18	2323.77	2327.91	2473.89	2239.95	6501.2	6919.09	7357.07	3300.74	3171.1	3276.94	5577.67	5682.22	5257.6
	66	2273.15	2322.65	2334.43	2329.15	2486.59	2243.69	6417.91	3152.62	7238.76	3276.94	3152.62	3247.42	5586.43	5691.81	5280.37
	67	2287.31	2339.81	2349.38	2330.45	2497.09	2248.57	6327.68	3130.12	7117.9	3247.42	3130.1	3215.93	5584.08	5690.01	5292.74
	68	2306.91	2363.91	2370.56	2332.2	2505.48	2254.59	6233.64	6574.24	6996.36	3215.93	3106.05	3183.61	5570.95	5677.81	5296.01
	69	2333.22	2395.83	2399.53	2334.59	2512.24	2262.39	6136.22	6459.15	6874.72	3183.61	3081.43	3151.08	5548.28	5656.43	5291.18
	70	2367.85	2437.19	2437.88	2337.78	2518.14	2272.88	6036.2	6345	6753.1	3151.08	3056.71	3118.57	5517.45	5626.57	5279.6
	71	2411.09	2489.13	2487.37	2343.24	2524.97	2286.72	5933.91	6230.94	6631.28	3118.57	3031.92	3086.12	5479.58	5589.49	5262.2
	72	2462.25	2550.48	2547.86	2352.18	2534.91	2304.47	5830.45	6117.24	6509.32	3086.12	3007.25	3054.1	5435.46	5546.66	5240.63
	73	2518.99	2618.4	2617.05	2366.24	2550.48	2326.08	5726.02	6003.91	6387.53	3054.1	2982.62	3022.53	5386.65	5499.3	5215.68
	74	2577.71	2688.33	2690.99	2386.63	2573.18	2350.33	5621.15	5890.17	6265.56	3022.53	2958.46	2991.29	5334.17	5448.24	5188.27
	75	2633.47	2754.73	2763.56	2413.48	2603.64	2375.42	5516.08	5776.1	6143.5	2991.29	2934.58	2960.07	5279.1	5394.83	5158.7
	76	2681.98	2811.12	2827.48	2444.77	2639.83	2399.39	5411.64	5662.13	6022.09	2960.07	2911.68	2929.26	5222.13	5339.67	5127.07
	77	2719.98	2854.24	2877.93	2477.16	2677.88	2419.95	5307.79	5547.88	5900.9	2929.26	2890.31	2898.54	5164.37	5283.54	5092.82
	78	2746.93	2882.99	2912.36	2506.28	2712.78	2435.81	5204.45	5433.28	5779.85	2898.54	2870.84	2867.95	5106.06	5226.43	5055.37
	79	2763.86	2898.8	2931.18	2529.32	2740.59	2447.01	5101.63	5318.64	5658.95	2867.95	2852.16	2837.48	5047.24	5168.99	5013.91
	80	2772.92	2904.34	2937.62	2545.82	2760.17	2454.03	4999.15	5203.48	5538.01	2837.48	2833.83	2808.38	4987.76	5111.62	4968.4
	81	2777.05	2904.2	2935.87	2558.53	2774.55	2458.01	4896.38	2813.53	5416.61	2808.38	2813.53	2780.94	4927.95	5054.49	4918.97
	82	2779.22	2901.63	2929.65	2569.42	2785.9	2460.69	4793.34	4971.6	5295.21	2780.94	2789.28	2754.84	4867.97	4997.6	4866.53
	83	2782.15	2899.66	2922.99	2580.47	2796.36	2464.61	4690.7	4855.46	5173.98	2754.84	2760.2	2729.43	4807.82	4941.51	4811.84
	84	2791.32	2904.44	2921.71	2592.85	2807.76	2471.85	4588.56	4739.8	5053.28	2729.43	2727.61	2704.01	4748.08	4885.86	4756.22
	85	2808.26	2918.21	2928.49	2605.25	2818.77	2482.65	4486.7	4625.04	4933.27	2704.01	2693.08	2676.73	4688.67	4830.25	4700.37
	86	2831.62	2939.97	2943	2612.93	2823.94	2496.33	2676.73	4511.2	4813.37	2676.73	2659.27	2646.68	4629.67	4774.57	4644.64
	87	2859.77	2967.97	2963.64	2614.76	2821.82	2511.89	4284.39	4398.39	4693.59	2646.68	2628.13	2614.84	4570.58	4718.17	4588.98
	88	2888.83	2998.76	2987.07	2611.28	2812.71	2525.79	4184.47	4287.79	4575.08	2614.84	2600.86	2582.73	4511.49	4661.08	4533.32
	89	2908.29	3021.78	3003.82	2602.49	2797.14	2534.12	4086.11	4179.48	4458.1	2582.73	2577.07	2551.62	4451.34	4603.05	4476.74
	90	2915.66	3032.47	3008.4	2589.69	2776.89	2536.7	3990.73	4074.44	4344.16	2551.61	2555.98	2522.81	4390.4	4543.76	4418.58
	91	2912	3030.93	3000.91	2575.78	2755.61	2533.93	3899.86	3974.36	4235.72	2522.8	2536.92	2496.84	4327.96	4482.9	4358.83
	92	2898.55	3018.22	2982.78	2561.95	2734.59	2526.06	3813.51	3879.25	4133.2	2496.84	2519.1	2473.07	4263.97	4421.09	4296.87
	93	2877.61	2996.17	2955.96	2548.36	2714.46	2515.03	3730.47	3788.42	4036.32	2473.07	2502.66	2450.44	4198.03	4357.22	4232.96
	94	2855.09	2970.98	2925.56	2534.76	2694.59	2503.49	3650.11	3700.17	3942.58	2450.44	2486.51	2428.7	4131.68	4292.79	4168.33
	95	2832.09	2943.85	2894.76	2522.6	2676.32	2490.51	3571.18	3616.06	3855.19	2428.7	2472.5	2398.23	4062.72	4225.7	4101.71

## Sheet: Figure 2f
Figure 2f	Mass Photometry events
	eNuc-tri	MM-tri-NLP		Frequency Distribution
	616	915		Bin width = 6.1
	644	870		Values from -1.69 to 1200 kDa
	2680	846
	570	1080
	898	991		Gaussian Fit
	461	958		Best-fit values	eNuc-tri	MM-tri-NLP
	759	675		Amplitude	286.3	317.6
	1420	740		Mean	705.8	924.7
	1020	934		SD	62.29	53.28
	819	1060
	635	998
	759	1120
	627	710
	775	951
	740	948
	937	1030
	778	937
	1100	794
	727	966
	600	969
	543	834
	656	1060
	691	270
	518	863
	637	906
	437	914
	557	839
	957	-238
	674	1520
	667	987
	753	924
	771	947
	740	936
	2170	948
	748	880
	806	1230
	728	874
	838	949
	707	894
	816	961
	842	936
	769	921
	654	913
	709	912
	677	864
	663	901
	2250	1230
	668	741
	744	942
	731	1040
	738	1530
	757	943
	701	1950
	653	1050
	819	839
	750	898
	681	908
	830	986
	717	927
	1050	538
	774	907
	1180	935
	682	1120
	854	920
	785	732
	766	965
	830	857
	641	1020
	1530	961
	718	938
	717	920
	1370	887
	685	947
	1440	874
	673	1080
	739	911
	689	1160
	1460	948
	704	912
	1490	933
	740	883
	770	948
	781	1070
	781	878
	734	764
	448	947
	689	995
	775	879
	472	1010
	631	1070
	646	1030
	774	1050
	686	1000
	1090	906
	628	926
	748	949
	668	1180
	805	980
	750	865
	743	1010
	1030	895
	716	1020
	680	922
	753	1070
	1050	922
	684	905
	718	864
	628	1040
	719	1270
	2230	738
	696	909
	729	1010
	723	1010
	712	1000
	726	933
	505	942
	648	897
	745	1050
	749	928
	1010	1200
	1180	1010
	1000	938
	702	808
	544	956
	752	965
	744	871
	1160	1070
	719	954
	658	809
	1490	1730
	690	991
	657	943
	473	974
	748	1000
	690	852
	642	887
	623	869
	674	928
	752	1080
	818	762
	700	708
	831	989
	648	679
	810	1060
	720	943
	634	887
	736	882
	782	849
	588	992
	743	944
	793	758
	961	935
	760	801
	772	1020
	742	930
	663	758
	728	809
	682	799
	637	875
	686	936
	740	997
	1020	924
	1460	970
	1160	926
	693	743
	637	1000
	1240	812
	661	896
	877	935
	770	902
	861	861
	1420	1040
	787	984
	668	820
	693	823
	685	972
	787	961
	740	879
	705	984
	725	994
	1170	981
	722	939
	738	717
	808	726
	593	796
	690	1050
	693	884
	1470	941
	669	260
	791	924
	661	937
	703	930
	711	862
	734	898
	690	862
	713	768
	1470	885
	1270	859
	772	1760
	699	931
	777	716
	708	570
	771	1150
	1320	889
	647	856
	833	907
	749	870
	657	1750
	688	962
	789	809
	807	779
	751	849
	737	940
	662	931
	1100	1690
	650	892
	706	1040
	788	1010
	714	955
	1260	796
	669	980
	597	840
	642	877
	700	971
	648	1080
	668	921
	989	941
	683	1790
	743	976
	749	895
	1470	908
	669	911
	612	883
	768	-243
	771	912
	741	986
	625	808
	668	935
	1280	814
	696	938
	1000	822
	763	998
	632	887
	731	886
	711	932
	587	945
	769	977
	730	937
	710	964
	662	886
	711	895
	680	912
	739	967
	721	836
	710	975
	730	1080
	671	950
	774	837
	704	1040
	688	926
	694	914
	705	826
	758	866
	794	853
	673	890
	724	884
	640	1300
	1550	901
	909	739
	693	1000
	2360	936
	726	896
	756	849
	703	2800
	1450	921
	491	965
	697	941
	798	858
	667	1070
	639	1030
	719	922
	754	-239
	780	956
	1560	861
	1150	1700
	562	772
	665	926
	708	646
	599	910
	1190	851
	706	868
	714	990
	726	1060
	656	914
	743	927
	819	1100
	748	848
	649	854
	572	869
	809	1160
	830	995
	691	956
	709	954
	1210	871
	716	907
	613	848
	683	840
	1470	771
	701	932
	670	918
	910	833
	614	893
	744	679
	708	982
	721	941
	708	158
	759	948
	719	984
	738	1240
	791	907
	669	897
	655	1020
	731	994
	733	782
	1130	981
	750	1980
	703	955
	678	867
	607	975
	639	918
	1560	1040
	773	1020
	700	842
	740	929
	732	944
	726	815
	705	1070
	678	992
	723	933
	670	1030
	792	937
	660	950
	754	916
	740	947
	675	981
	821	973
	729	947
	789	913
	821	1080
	716	917
	751	857
	555	897
	1730	973
	743	940
	452	838
	699	890
	796	981
	737	827
	634	883
	679	896
	701	983
	629	1470
	735	774
	968	919
	1480	895
	1280	991
	633	949
	732	749
	697	941
	1580	1110
	762	945
	605	874
	821	941
	606	958
	835	1100
	832	912
	653	783
	679	838
	933	933
	824	938
	740	994
	764	972
	513	699
	1550	946
	751	821
	614	994
	709	793
	716	1090
	634	883
	785	903
	872	947
	706	783
	594	937
	724	768
	711	821
	733	845
	712	918
	764	953
	687	1050
	801	908
	660	972
	1130	967
	600	871
	669	936
	1230	-387
	1370	974
	1530	730
	767	948
	626	792
	755	823
	578	954
	668	1040
	576	227
	686	1000
	782	915
	705	842
	675	897
	712	1070
	656	898
	706	256
	599	897
	773	903
	761	944
	654	930
	1350	973
	837	947
	777	959
	639	1130
	757	965
	704	748
	755	872
	1270	732
	746	900
	719	1470
	935	1000
	685	916
	606	975
	779	995
	613	885
	579	980
	704	951
	375	749
	680	937
	781	659
	730	966
	699	1020
	717	909
	688	957
	1290	875
	671	731
	854	836
	743	1040
	704	1180
	607	885
	1100	968
	1410	855
	701	942
	634	975
	1010	981
	744	857
	770	890
	746	779
	652	935
	477	913
	792	818
	507	973
	769	976
	665	942
	1360	892
	734	882
	834	924
	783	917
	578	732
	652	930
	538	864
	785	822
	705	1040
	724	872
	767	875
	791	978
	762	1890
	658	919
	215	821
	813	885
	748	812
	772	974
	701	983
	672	874
	691	683
	749	1130
	711	826
	738	889
	604	832
	752	891
	768	971
	2390	790
	732	872
	729	898
	642	968
	1070	917
	773	875
	1470	1830
	704	919
	607	901
	706	729
	705	914
	1510	873
	557	926
	734	860
	696	1450
	653	944
	837	931
	700	945
	621	1050
	717	974
	746	987
	638	833
	557	968
	758	969
	548	840
	849	901
	754	931
	864	1640
	812	913
	752	888
	719	990
	770	767
	674	883
	1570	892
	643	942
	1560	929
	1240	903
	1260	917
	567	901
	699	870
	528	860
	695	890
	715	1000
	673	983
	928	931
	706	908
	682	1030
	649	867
	1510	916
	806	990
	899	641
	712	865
	1480	852
	807	1120
	730	319
	1030	909
	696	854
	745	987
	1510	981
	770	901
	774	1170
	675	914
	1170	955
	767	851
	685	834
	698	980
	592	744
	769	974
	905	932
	600	798
	710	859
	652	991
	833	1020
	773	844
	771	916
	1440	959
	682	796
	796	1720
	661	982
	529	1270
	1050	1170
	704	879
	721	283
	722	948
	827	857
	565	-180
	746	932
	684	936
	368	1530
	662	775
	784	1000
	1510	785
	708	844
	746	925
	696	965
	1650	1620
	889	872
	924	1110
	727	913
	676	946
	563	898
	742	853
	779	707
	617	925
	731	913
	1050	979
	684	955
	746	931
	756	842
	627	928
	882	207
	763	946
	1000	743
	669	935
	692	924
	1500	890
	703	998
	749	886
	869	921
	648	824
	1180	933
	745	906
	1010	778
	975	871
	772	936
	718	889
	670	975
	1340	861
	746	906
	757	877
	703	937
	787	874
	780	904
	665	931
	624	759
	705	806
	738	1080
	639	998
	770	724
	821	1000
	746	867
	684	847
	1040	910
	721	943
	705	1530
	723	884
	726	928
	691	946
	701	918
	688	888
	659	954
	795	826
	699	885
	777	1010
	714	900
	3040	1090
	790	968
	664	944
	713	738
	781	940
	568	965
	679	926
	680	1210
	845	390
	805	1010
	792	1200
	689	917
	739	920
	820	923
	806	839
	677	1000
	730	935
	559	949
	671	905
	697	938
	746	932
	1160	945
	781	877
	746	729
	1590	934
	668	916
	625	982
	772	883
	744	928
	497	845
	682	1010
	727	790
	534	844
	710	949
	710	935
	698	843
	606	944
	842	858
	713	614
	813	189
	807	897
	759	836
	746	988
	848	667
	644	155
	766	881
	695	890
	662	980
	788	849
	748	827
	749	-131
	669	977
	823	862
	708	928
	2350	-119
	653	824
	1550	891
	1500	967
	712	935
	723	894
	806	924
	865	948
	784	876
	591	1060
	1550	146
	773	538
	678	801
	800	872
	1660	619
	1360	919
	680	942
	837	757
	787	795
	681	1210
	708	930
	860	776
	687	994
	902	754
	875	894
	592	840
	688	1000
	758	1040
	725	935
	750	829
	556	951
	1560	927
	735	935
	802	863
	640	883
	849	981
	717	1010
	737	914
	1540	903
	648	942
	748	963
	943	979
	759	885
	686	990
	966	112
	747	862
	642	907
	635	902
	756	1030
	768	783
	721	853
	569	917
	669	971
	642	781
	670	849
	553	891
	691	945
	655	919
	866	814
	675	872
	1080	1340
	670	849
	602	942
	811	873
	757	-100
	665	871
	674	942
	699	934
	627	691
	576	-207
	657	837
	636	934
	804	1600
	666	1250
	665	950
	663	-97.8
	612	1380
	681	1020
	616	870
	758	1040
	863	1030
	838	995
	708	943
	647	861
	844	786
	733	899
	767	878
	804	970
	692	970
	699	917
	676	932
	677	1100
	722	729
	1210	964
	816	897
	914	812
	674	918
	658	988
	779	190
	647	988
	576	628
	517	824
	748	872
	628	840
	630	976
	700	968
	3340	998
	734	-175
	720	1030
	704	886
	714	784
	768	911
	687	936
	692	908
	768	942
	711	940
	823	912
	644	895
	804	1610
	686	184
	760	-193
	718	886
	771	1040
	720	952
	740	938
	702	787
	722	946
	598	914
	1150	812
	684	949
	677	931
	494	946
	486	811
	777	912
	662	872
	650	877
	741	934
	798	941
	1010	772
	659	188
	413	899
	826	1020
	677	1000
	654	942
	803	1040
	717	1060
	781	1570
	747	971
	924	714
	649	958
	693	1380
	744	966
	666	869
	668	1830
	754	919
	749	-168
	674	772
	717	889
	753	859
	656	983
	714	951
	750	937
	647	949
	689	974
	689	936
	795	745
	608	995
	617	830
	701	862
	1590	1060
	734	913
	646	884
	760	934
	727	927
	801	1000
	921	921
	693	894
	651	926
	1480	799
	642	801
	639	986
	608	909
	724	939
	723	917
	676	981
	1020	965
	1020	677
	824	922
	780	993
	871	-120
	721	899
	725	920
	801	231
	1560	870
	796	927
	689	851
	762	853
	1880	2020
	773	952
	661	916
	602	998
	611	930
	764	924
	696	953
	793	913
	1610	930
	729	884
	1530	882
	769	860
	705	971
	995	922
	744	764
	843	831
	795	1160
	794	724
	684	1030
	733	905
	1080	891
	809	908
	570	-123
	1420	916
	657	999
	754	910
	620	892
	727	837
	747	864
	1570	990
	786	898
	681	801
	732	948
	733	952
	823	873
	720	862
	625	1050
	699	963
	688	219
	1540	917
	755	1010
	672	788
	784	953
	715	1350
	598	892
	748	850
	602	2030
	683	872
	1290	978
	714	773
	660	949
	819	989
	687	1070
	3110	918
	633	955
	635	1010
	700	936
	734	917
	1540	872
	785	1020
	688	1020
	765	852
	576	1260
	1070	937
	766	757
	865	924
	690	845
	1690	970
	551	810
	1540	877
	494	929
	764	941
	650	916
	811	917
	622	882
	456	800
	706	1190
	831	854
	700	882
	711	915
	582	886
	668	915
	702	756
	656	873
	697	832
	628	982
	622	941
	822	899
	742	1210
	734	872
	748	952
	461	911
	733	950
	508	875
	773	724
	689	1710
	657	887
	638	793
	556	974
	1410	901
	1800	982
	698	979
	701	946
	666	905
	1120	910
	539	1040
	749	983
	657	999
	723	889
	657	854
	556	904
	706	933
	671	1000
	703	-133
	777	836
	801	1690
	643	1310
	805	844
	733	895
	692	859
	1340	1180
	751	630
	645	928
	778	1060
	822	934
	601	887
	776	935
	778	969
	628	1730
	1130	779
	710	900
	1470	845
	661	879
	633	951
	816	947
	718	971
	714	682
	755	1030
	701	864
	754	435
	559	994
	714	971
	734	1130
	738	888
	678	826
	678	885
	702	911
	630	881
	797	681
	652	924
	711	235
	521	926
	1550	892
	582	967
	623	898
	663	992
	701	928
	772	952
	865	796
	833	879
	443	265
	498	832
	659	882
	626	731
	783	968
	647	830
	763	928
	716	1060
	719	858
	839	891
	844	923
	675	749
	687	678
	770	1510
	765	945
	780	938
	755	877
	754	674
	710	993
	733	917
	788	889
	727	964
	695	937
	741	959
	793	814
	746	947
	634	995
	891	958
	686	944
	708	809
	804	856
	656	900
	662	926
	564	896
	655	1080
	646	972
	790	999
	1280	928
	619	966
	677	909
	668	800
	691	938
	752	941
	704	958
	737	820
	963	885
	520	921
	617	1050
	771	870
	692	954
	597	868
	814	959
	668	961
	670	-101
	679	796
	596	1040
	3270	1020
	1560	927
	819	932
	1030	907
	744	-97.5
	699	888
	670	914
	772	892
	747	931
	743	980
	619	796
	781	838
	692	1020
	622	977
	1480	967
	730	870
	1550	906
	277	809
	656	1090
	746	721
	698	857
	793	926
	599	912
	637	1260
	652	969
	700	1010
	1240	1010
	704	942
	751	826
	734	949
	697	896
	672	953
	1200	730
	732	957
	686	1480
	799	940
	492	881
	717	832
	744	1020
	663	940
	799	828
	685	934
	767	950
	742	832
	754	786
	695	1020
	688	923
	657	1020
	714	846
	1380	872
	689	923
	648	1470
	617	802
	716	816
	654	1050
	802	879
	646	807
	703	917
	827	964
	647	1010
	774	1080
	669	791
	764	785
	740	1650
	618	878
	681	934
	756	849
	696	943
	740	920
	657	952
	747	942
	672	778
	539	972
	709	850
	1640	957
	680	894
	676	971
	498	909
	630	921
	672	1450
	818	981
	786	917
	661	861
	745	934
	768	901
	673	942
	688	1060
	973	975
	1570	851
	1020	-250
	744	949
	708	1520
	795	919
	801	888
	843	881
	662	807
	731	913
	1210	967
	690	945
	682	898
	1660	904
	670	1000
	1190	887
	766	960
	694	867
	576	775
	707	1100
	706	820
	737	903
	588	949
	1530	964
	641	851
	872	179
	669	927
	806	858
	772	867
	770	953
	791	911
	730	1030
	771	896
	616	902
	1170	954
	866	917
	703	931
	706	925
	703	862
	1050	891
	737	988
	755	967
	661	946
	1710	935
	663	850
	742	1180
	1100	961
	477	941
	660	788
	793	954
	726	939
	683	877
	697	1010
	645	835
	461	929
	779	973
	687	763
	744	946
	1330	933
	676	904
	717	1030
	698	970
	738	877
	748	1360
	694	1290
	787	928
	708	989
	801	891
	654	934
	665	818
	727	885
	2350	972
	642	814
	1130	972
	689	947
	419	955
	657	910
	671	920
	668	809
	766	847
	676	838
	741	929
	803	995
	734	-156
	887	963
	806	864
	649	842
	820	918
	765	744
	674	1040
	1450	963
	753	845
	676	944
	660	860
	735	803
	1320	955
	842	1070
	804	959
	721	884
	822	985
	1170	988
	1620	704
	627	859
	721	931
	792	738
	1770	1040
	724	983
	1360	1780
	857	1610
	695	1010
	699	908
	735	853
	555	989
	1620	924
	710	925
	758	828
	641	1200
	589	914
	706	897
	762	-144
	659	1660
	733	956
	669	1030
	673	902
	763	935
	683	887
	785	957
	1580	830
	723	962
	629	941
	912	930
	1160	985
	696	964
	804	908
	713	821
	1790	1060
	829	896
	730	937
	592	990
	731	954
	657	928
	1170	974
	688	1020
	676	646
	1670	964
	596	905
	1640	1010
	699	934
	632	898
	683	935
	567	923
	1140	987
	740	1360
	804	961
	685	807
	1400	875
	607	938
	597	788
	699	823
	714	918
	703	935
	692	926
	756	845
	771	933
	617	887
	600	807
	798	976
	750	810
	666	895
	1400	847
	731	922
	746	895
	697	-165
	802	933
	884	1070
	642	2550
	1230	853
	1180	979
	657	909
	714	933
	741	799
	567	922
	747	858
	667	965
	1890	907
	668	908
	708	929
	676	936
	754	988
	651	992
	603	939
	624	884
	660	406
	720	921
	1450	954
	678	933
	538	77.1
	1510	836
	698	1010
	561	941
	637	1170
	726	892
	662	-258
	724	931
	1590	834
	649	918
	780	862
	774	863
	648	897
	629	890
	575	943
	702	954
	772	845
	723	839
	719	779
	765	924
	682	872
	743	1010
	657	987
	606	245
	767	1010
	755	850
	671	983
	799	811
	780	872
	855	876
	795	968
	703	891
	1570	942
	672	1060
	811	886
	675	970
	741	779
	790	859
	809	1610
	786	1170
	753	928
	634	740
	732	1020
	649	765
	621	305
	1480	747
	647	886
	1580	1030
	633	858
	642	802
	648	835
	672	1020
	819	874
	596	1040
	1560	-63.3
	728	1840
	684	987
	777	1160
	766	899
	851	-98
	781	936
	607	992
	593	973
	773	1000
	632	956
	712	866
	830	1850
	867	978
	739	664
	596	946
	677	993
	653	1020
	726	846
	647	729
	759	878
	459	939
	665	706
	769	917
	1550	906
	586	789
	725	1950
	791	924
	648	986
	729	986
	601	904
	818	862
	1570	952
	739	1040
	720	926
	696	1060
	710	982
	763	919
	692	974
	1080	1370
	793	2020
	763	759
	627	692
	735	1670
	658	968
	648	774
	2270	978
	825	996
	707	915
	607	1000
	736	918
	712	1030
	746	968
	356	953
	594	973
	2140	939
	728	867
	850	845
	751	884
	692	976
	760	973
	804	798
	482	806
	1540	856
	689	-124
	784	918
	797	758
	686	999
	681	969
	719	903
	1130	830
	667	960
	980	875
	1130	863
	706	911
	764	1020
	1450	940
	842	807
	791	917
	717	947
	706	892
	511	976
	711	985
	696	1580
	759	927
	758	1710
	1350	917
	683	870
	674	82.5
	675	920
	699	913
	737	875
	739	971
	1500	912
	666	818
	679	913
	749	885
	582	981
	702	910
	652	928
	662	-103
	564	960
	630	940
	2420	964
	712	940
	685	1050
	684	1010
	657	957
	722	831
	786	930
	719	919
	676	967
	811	961
	682	864
	525	805
	691	-278
	712	971
	770	-215
	790	800
	645	1000
	721	899
	690	1030
	656	969
	668	966
	761	867
	630	902
	771	904
	735	1170
	826	952
	1330	972
	713	987
	657	934
	1480	986
	721	686
	1480	978
	764	819
	758	863
	813	1200
	690	1030
	717	793
	694	865
	763	987
	816	947
	725	989
	745	916
	657	886
	712	963
	706	1020
	796	912
	726	975
	796	845
	694	777
	1340	961
	623	808
	743	812
	828	819
	708	1000
	750	1070
	868	697
	670	949
	751	921
	767	881
	750	895
	665	879
	594	897
	703	947
	678	888
	584	882
	757	1010
	708	840
	679	910
	765	890
	732	663
	567	977
	673	855
	811	-223
	587	805
	687	-175
	802	943
	652	849
	781	1080
	1410	992
	774	898
	790	996
	665	919
	1020	950
	668	961
	847	872
	651	115
	772	903
	706	966
	642	913
	602	859
	724	978
	390	963
	1640	1030
	728	942
	684	869
	658	939
	716	911
	648	994
	1470	1040
	694	902
	683	934
	1550	849
	9160	1110
	777	978
	776	946
	68.6	966
	549	943
	722	836
	738	1020
	582	955
	747	943
	737	960
	833	953
	771	897
	627	933
	3310	995
	790	1220
	731	770
	809	980
	762	973
	813	940
	698	893
	788	938
	723	709
	658	945
	846	901
	747	844
	1660	901
	805	738
	644	890
	653	986
	697	889
	805	882
	667	1010
	682	878
	727	967
	1600	972
	777	908
	720	918
	736	925
	681	859
	622	973
	754	725
	778	871
	728	918
	757	954
	668	1050
	739	963
	1190	952
	653	801
	656	891
	653	960
	1420	954
	759	1060
	779	937
	699	845
	638	872
	647	909
	728	919
	812	1020
	678	915
	702	866
	697	935
	617	850
	662	910
	707	834
	570	879
	1650	892
	653	939
	651	987
	771	966
	760	987
	694	930
	746	1020
	726	919
	733	892
	720	827
	645	1020
	562	141
	685	919
	1180	931
	522	969
	639	869
	707	833
	735	897
	527	989
	655	911
	674	961
	502	991
	739	872
	730	963
	805	969
	726	910
	679	906
	677	1380
	840	811
	763	968
	724	-85.4
	579	910
	815	904
	731	920
	523	142
	740	1060
	687	835
	693	940
	644	904
	642	-141
	676	1520
	561	999
	659	-82.7
	831	895
	767	971
	657	978
	614	968
	721	877
	811	825
	737	860
	766	895
	691	916
	737	-162
	283	1210
	682	879
	1030	959
	593	830
	644	1540
	735	923
	678	805
	1330	801
	730	927
	681	905
	880	971
	1270	956
	1610	755
	656	855
	1260	915
	472	881
	815	966
	724	1370
	665	894
	700	830
	509	1180
	748	966
	674	839
	791	837
	688	911
	693	920
	746	789
	815	2060
	608	897
	672	950
	668	833
	758	849
	1580	876
	664	932
	651	986
	1410	1330
	830	831
	1070	898
	699	746
	688	910
	671	1050
	740	215
	680	738
	823	884
	764	872
	2180	769
	536	945
	734	929
	673	771
	682	1010
	722	922
	740	931
	742	901
	1370	939
	770	931
	625	883
	722	945
	789	898
	631	1030
	814	1030
	654	792
	690	889
	716	891
	600	964
	799	727
	749	877
	1380	945
	666	958
	822	937
	739	867
	670	840
	746	731
	749	933
	650	88.6
	728	951
	742	954
	655	862
	661	982
	771	1010
	773	939
	703	876
	759	115
	761	902
	671	868
	629	991
	781	732
	702	809
	672	947
	708	873
	660	755
	658	990
	497	963
	712	904
	704	969
	781	803
	735	902
	683	702
	661	886
	800	815
	672	909
	614	907
	751	913
	741	939
	542	862
	803	997
	768	983
	582	878
	687	973
	708	838
	687	866
	642	832
	1270	947
	781	696
	734	932
	738	938
	734	923
	711	880
	611	439
	801	855
	552	845
	571	1050
	778	857
	732	854
	692	904
	702	890
	780	876
	699	820
	676	991
	790	895
	760	957
	742	905
	698	913
	726	941
	652	951
	1390	894
	827	126
	668	890
	1120	869
	680	854
	724	790
	767	566
	616	915
	741	856
	755	887
	598	1000
	693	1010
	710	956
	692	920
	662	861
	679	1240
	593	938
	632	193
	619	884
	733	1000
	650	906
	632	962
	724	869
	697	968
	736	1050
	781	1030
	673	965
	706	843
	672	903
	678	876
	729	963
	709	958
	763	917
	590	972
	941	926
	766	929
	827	1310
	730	961
	617	837
	736	772
	776	1060
	641	232
	754	921
	995	962
	738	896
	711	1010
	752	831
	879	973
	776	943
	1670	1000
	714	900
	624	1000
	773	804
	746	910
	367	949
	634	905
	725	896
	670	902
	738	937
	643	1040
	818	933
	755	1030
	585	890
	772	940
	398	927
	784	1060
	659	834
	733	967
	727	956
	703	158
	693	894
	661	676
	705	931
	662	887
	567	909
	1120	952
	679	859
	582	848
	752	944
	775	937
	676	161
	529	903
	723	943
	699	901
	552	941
	773	928
	1310	926
[truncated: 6,365 more rows]

## Sheet: Figure 2g
Figure 2g
	Uncropped AFM images included as Figure S3 c/d

## Sheet: Figure 7a
Figure 7a
Uncropped AFM image

## Sheet: Figure 7b
Figure 7b
		Distance (nm)	Height (nm)		Distance (nm)	Height (nm)
		0	0.160329		0	-0.0231669
		1.94023	0.152782		1.93271	0.0454381
		3.88046	0.24082		3.86542	0.259455
		5.82069	0.468542		5.79812	0.714788
		7.76092	0.698842		7.73083	1.38457
		9.70115	1.05017		9.66354	2.22392
		11.6414	1.5955		11.5962	2.96837
		13.5816	2.12095		13.529	3.28645
		15.5218	2.48853		15.4617	3.41221
		17.4621	2.76716		17.3944	3.86584
		19.4023	2.96107		19.3271	4.43286
		21.3425	2.99225		21.2598	4.74969
		23.2828	3.01117		23.1925	4.86078
		25.223	2.72473		25.1252	4.92687
		27.1632	1.70999		27.0579	4.84427
		29.1035	0.741687		28.9906	4.37956
		31.0437	-0.0607926		30.9233	3.37434
		32.9839	-0.0792358		32.856	1.81633
					34.7887	0.679276
					36.7215	0.313325
					38.6542	0.0650175
					40.5869	-0.0678264
					42.5196	-0.138929

[truncated: 14 more sheets: Figure 7c, Figure 7d, Figure 7e, Figure 7f, Table 1, Figure S1f, Figure S2, Figure S3a, Figure S3b, Figure S7a, Figure S7b, Figure S7c, Figure S7d, Figure S7e]
